# Supplementary material for: A duplicated copy of id2b is an unusual sex-determining candidate gene on the Y chromosome of arapaima (Arapaima gigas)
Source: Sci Rep. 2021 Nov 3;11:21544. doi: 10.1038/s41598-021-01066-z (PMC8566520; doi:10.1038/s41598-021-01066-z)
Supplement: Supplementary file 2 — Supplementary Table S1. [file 41598_2021_1066_MOESM2_ESM.xlsx]

## Sheet: Plan1
	Table S1. Gene expression comparision of id2 genes in adult tissues of different fish species.
		Ovary		Testis
		id2a	id2b	id2a	id2b
	Acipenser ruthenus*	+++	++	++	+
	Oryzias latipes	+++	Absent	+	Absent
	Arapaima gigas	++	+	++	+
	* The id2 genes of Acipencer ruthenus was originated by a independent whole genome duplication from teleost.
